# Supplementary material for: Full-length transcriptome reveals the pivotal role of ABA and ethylene in the cold stress response of Tetrastigma hemsleyanum
Source: Front Plant Sci. 2024 Jan 31;15:1285879. doi: 10.3389/fpls.2024.1285879 (PMC10864657; doi:10.3389/fpls.2024.1285879)
Supplement: Supplementary file 2 [file Table_1.xlsx]

## Sheet: Table S1. ONT data statistics
Table S1. ONT data statistics table and quality control
	SampleID	FS-CK-1	FS-CK-2	FS-CK-3	FS-2h-1	FS-2h-2	FS-2h-3	FS-9h-1	FS-9h-2	FS-9h-3	FR-CK-1	FR-CK-2	FR-CK-3	FR-2h-1	FR-2h-2	FR-2h-3	FR-9h-1	FR-9h-2	FR-9h-3
Clean Data statistics	Read numbers	7358376	5770820	6028010	5680494	5729224	7153340	6054125	9136085	5982108	6461841	5963498	5498978	6742549	7400759	6977828	6563014	6567375	5947452
	Base numbers	7922406309	6273167161	6569602163	6317697410	6169204465	6254059566	6599461235	8617619377	6200563840	6846713488	6613197905	6006228644	7219998639	7640140054	7438353968	7139178492	6956942694	6524113145
	N50 length	1169	1195	1179	1243	1182	995	1167	1052	1144	1159	1208	1223	1192	1159	1185	1188	1170	1197
	Mean Length	1076	1087	1089	1112	1076	874	1090	943	1036	1059	1108	1092	1070	1032	1065	1087	1059	1096
	Max Length	34761	240708	35090	11580	61391	81070	129448	77552	181799	66028	57345	80196	29607	25427	114198	12678	53057	11138
	Mean Qscore	Q13	Q13	Q13	Q12	Q12	Q13	Q12	Q13	Q13	Q13	Q13	Q13	Q12	Q12	Q12	Q12	Q12	Q12
Full-length sequences statistics	Read numbers of full-length RNA sequences (except rRNA)	7213029	5648016	5897587	5553596	5620316	6997574	5910364	8946852	5851776	6340405	5853558	5403160	6597068	7245715	6828308	6426643	6427032	5808827
	Number of full-length reads	6556923	5174351	5393088	4979392	5095116	6362430	5325911	8135573	5215099	5758273	5305619	4917919	5941340	6531831	6151622	5809011	5819423	5238082
	Full-Length Percentage (FL%)	0.909	0.9161	0.9145	0.8966	0.9066	0.9092	0.9011	0.9093	0.8912	0.9082	0.9064	0.9102	0.9006	0.9015	0.9009	0.9039	0.9055	0.9017
	Base numbers	6307348302	5034830940	5263019724	4938455835	4871896980	4839921358	5170287955	6746108033	4793355190	5436880215	5249692599	4782086959	5680524314	5981524419	5845421350	5638296181	5499599807	5148985660
	N50 length	1079	1107	1091	1147	1087	909	1065	960	1048	1068	1116	1135	1107	1065	1096	1097	1080	1109
	Mean Length	961	973	975	991	956	760	970	829	919	944	989	972	956	915	950	970	945	982
	Max Length	11366	12198	10421	10716	11435	8304	10159	9236	9485	11154	11336	11515	12180	9467	9295	9799	11366	10472
Statistics of alignment result between full-length reads and reference transcriptome	Mapped reads	6427678	5072188	5291518	4881485	4989496	6184695	5215813	7939844	5106373	5647489	5215135	4825082	5824213	6391394	6024800	5695239	5706933	5139247
	Mapped rates (%)	0.9803	0.9803	0.9812	0.9803	0.9793	0.9721	0.9793	0.9759	0.9792	0.9808	0.9829	0.9811	0.9803	0.9785	0.9794	0.9804	0.9807	0.9811
