# Supplementary material for: Full-length transcriptome reveals the pivotal role of ABA and ethylene in the cold stress response of Tetrastigma hemsleyanum
Source: Front Plant Sci. 2024 Jan 31;15:1285879. doi: 10.3389/fpls.2024.1285879 (PMC10864657; doi:10.3389/fpls.2024.1285879)
Supplement: Supplementary file 3 [file Table_2.xlsx]

## Sheet: Table S1
Table S1: Genes different expressed between FS and FR related to temperature sensing, biosynthesis and signaling of ABA and ethylene.
Kegg Pathway	Function	#ID	CK-FS-1_Count	CK-FS-2_Count	CK-FS-3_Count	FS-2h-1_Count	FS-2h-2_Count	FS-2h-3_Count	FS-9h-1_Count	FS-9h-2_Count	FS-9h-3_Count	CK-FR-1_Count	CK-FR-2_Count	CK-FR-3_Count	FR-2h-1_Count	FR-2h-2_Count	FR-2h-3_Count	FR-9h-1_Count	FR-9h-2_Count	FR-9h-3_Count	CK-FS-1_CPM	CK-FS-2_CPM	CK-FS-3_CPM	FS-2h-1_CPM	FS-2h-2_CPM	FS-2h-3_CPM	FS-9h-1_CPM	FS-9h-2_CPM	FS-9h-3_CPM	CK-FR-1_CPM	CK-FR-2_CPM	CK-FR-3_CPM	FR-2h-1_CPM	FR-2h-2_CPM	FR-2h-3_CPM	FR-9h-1_CPM	FR-9h-2_CPM	FR-9h-3_CPM	CK-FS_vs_FS-2h_DESeq2_FDR	CK-FS_vs_FS-9h_DESeq2_FDR	FS-2h_vs_FS-9h_DESeq2_FDR	CK-FR_vs_FR-2h_DESeq2_FDR	CK-FR_vs_FR-9h_DESeq2_FDR	FR-2h_vs_FR-9h_DESeq2_FDR	CK-FS_vs_FS-2h_DESeq2_log2FC	CK-FS_vs_FS-9h_DESeq2_log2FC	FS-2h_vs_FS-9h_DESeq2_log2FC	CK-FR_vs_FR-2h_DESeq2_log2FC	CK-FR_vs_FR-9h_DESeq2_log2FC
wounding	RbohD	The02G000830	15	14	13	63	33	58	25	61	8	14	11	13	10	53	13	11	8	12	2.7101	3.2251	2.8543	15.4976	7.8948	11.1978	5.6938	9.2086	1.8506	2.8454	2.4131	3.0948	2.0134	9.7658	2.5279	2.2523	1.6288	2.7248	4.80245e-05	0.256247	0.711679	0.432533	0.770044	0.612839	1.91498	0.977227	-0.601457	0.667798	-0.270342
wounding	RbohD	The08G018750	20	29	14	60	73	41	18	63	43	9	11	23	52	70	52	56	83	93	3.6134	6.6806	3.0738	14.7596	17.4643	7.9157	4.0995	9.5105	9.9468	1.8292	2.4131	5.4754	10.4695	12.8982	10.1114	11.4662	16.8985	21.117	0.00242867	0.218389	0.810418	0.000273441	6.57746e-08	0.489812	1.516	0.897785	-0.464353	1.69238	2.24444
wounding	RbohD	The09G008050	119	130	73	58	41	42	48	46	22	99	99	115	30	74	51	43	59	72	21.4998	29.9476	16.0278	14.2677	9.8087	8.1088	10.9321	6.9442	5.089	20.1209	21.7179	27.3772	6.0401	13.6353	9.917	8.8044	12.0122	16.3487	0.0120306	0.00765163	0.947724	0.00147197	0.0112357	0.888618	-1.03409	-1.34234	-0.255244	-1.18771	-0.832116
wounding	RbohD	The22G003180	1	5	1	33	16	9	3	7	1	5	0	0	3	24	5	1	1	5	0.1807	1.1518	0.2196	8.1178	3.8278	1.7376	0.6833	1.0567	0.2313	1.0162	0	0	0.604	4.4223	0.9723	0.2048	0.2036	1.1353	0.00214302	--	0.161687	--	--	--	2.6611	--	-1.23811	--	--
wounding	CaM	ONT.15400	133	423	72	3806	4109	5072	3701	10820	5106	265	261	156	1634	2829	1493	1757	1659	1604	24.0291	97.4449	15.8082	936.254	983.025	979.229	842.908	1633.39	1181.12	53.8591	57.2563	37.1378	328.984	521.273	290.315	359.753	337.767	364.212	1.24231e-13	1.77645e-12	0.708661	1.00932e-17	8.0394e-34	0.988056	4.12673	4.38683	0.402194	2.7979	2.7829
wounding	CaM	ONT.15729	1	1	0	7	12	46	14	78	27	7	6	8	14	36	16	22	37	21	0.1807	0.2304	0	1.722	2.8708	8.881	3.1885	11.7749	6.2456	1.4227	1.3162	1.9045	2.8187	6.6334	3.1112	4.5046	7.5331	4.7684	5.76685e-05	1.99357e-07	0.922477	0.0624405	0.00206315	0.892324	3.85801	4.42286	0.377379	1.26366	1.68953
wounding	CaM	The01G014180	1816	1939	1108	9215	7973	16180	4389	12234	5258	2414	1752	1936	7079	12776	6369	3858	3788	3694	328.097	446.68	243.271	2266.84	1907.44	3123.8	999.601	1846.85	1216.28	490.626	384.341	460.89	1425.26	2354.11	1238.46	789.942	771.224	838.778	2.89326e-16	2.46884e-08	0.480733	5.05571e-10	6.12289e-08	0.00702277	2.81708	2.06974	-0.629285	1.8437	0.870884
wounding	CaM	The07G013150	40	45	6	12	8	13	71	16	10	34	79	46	2	11	0	11	10	42	7.2268	10.3665	1.3174	2.9519	1.9139	2.5099	16.1704	2.4154	2.3132	6.9102	17.3305	10.9509	0.4027	2.0269	0	2.2523	2.036	9.5367	0.14312	0.877311	0.557156	1.20868e-06	0.0559065	0.16442	-1.1906	0.252298	0.793797	-3.22078	-1.19466
wounding	CaM	The10G013610	90	86	115	33	46	39	34	105	98	34	42	27	20	17	23	26	29	28	16.2603	19.8115	25.2493	8.1178	11.0049	7.5296	7.7436	15.8508	22.6693	6.9102	9.2137	6.4277	4.0267	3.1324	4.4724	5.3236	5.9043	6.3578	0.00255568	0.760726	0.526294	0.0594091	0.0787733	0.000261826	-1.16364	-0.256961	0.701535	-0.937619	0.971748
wounding	CaM	The10G016420	0	5	0	1	5	12	0	15	8	5	4	10	56	43	14	28	49	26	0	1.1518	0	0.246	1.1962	2.3168	0	2.2644	1.8506	1.0162	0.8775	2.3806	11.2749	7.9232	2.7223	5.7331	9.9762	5.9037	0.376001	0.533613	0.993098	0.00166118	6.5862e-05	0.997448	1.22418	1.03366	0.055337	2.06936	2.1333
wounding	OXI1	The14G001130	47	59	39	306	263	375	388	1750	450	54	50	82	146	326	210	249	371	371	8.4915	13.5916	8.5628	75.2742	62.9194	72.3996	88.3676	264.181	104.094	10.9751	10.9686	19.5212	29.3952	60.069	40.8346	50.9838	75.5343	84.2411	1.45446e-19	9.70145e-15	0.218667	1.23464e-05	2.20714e-17	0.238606	2.7566	3.79035	0.952446	1.59062	2.3251
wounding	CML	ONT.10697	98	136	18	2774	2444	2950	1019	2818	1072	519	449	192	6629	7925	5183	3325	2890	2229	17.7057	31.3298	3.9521	682.388	584.696	569.543	232.079	425.406	247.975	105.483	98.4984	45.7081	1334.66	1460.27	1007.84	680.808	588.394	506.128	2.68368e-20	3.37277e-10	0.143237	2.94726e-25	7.16588e-18	0.000493704	4.83059	3.84427	-0.796693	3.70122	2.70642
wounding	CML	ONT.1462	5	17	0	1383	1229	1599	428	1733	336	17	17	4	112	247	129	121	143	138	0.9034	3.9162	0	340.21	294.022	308.712	97.4777	261.614	77.7234	3.4551	3.7293	0.9523	22.5497	45.5124	25.0841	24.7753	29.1143	31.335	1.05225e-08	5.98037e-05	0.444534	2.00711e-11	1.29873e-17	0.985505	5.55347	4.16723	-0.766232	3.17629	3.16512
wounding	CML	ONT.1464	59	276	6	13944	12886	15263	5722	17263	3521	32	20	16	219	434	435	258	375	336	10.6595	63.5811	1.3174	3430.14	3082.81	2946.76	1303.19	2606.03	814.477	6.5037	4.3875	3.809	44.0927	79.9691	84.586	52.8266	76.3487	76.2938	1.30429e-06	0.000159489	0.476619	1.41251e-24	1.03011e-35	0.995699	4.92558	3.93938	-0.704394	3.60991	3.66852
wounding	CML	ONT.1465	1	4	0	114	54	62	20	146	14	2	0	1	6	6	7	1	5	5	0.1807	0.9215	0	28.0433	12.9188	11.9701	4.555	22.0402	3.2385	0.4065	0	0.2381	1.208	1.1056	1.3612	0.2048	1.018	1.1353	2.50965e-13	3.6072e-05	0.91122	0.0970979	--	0.936305	4.98095	3.75456	-0.398695	1.64379	--
wounding	CML	ONT.1466	2	4	1	139	39	45	30	142	10	1	0	0	11	33	6	10	27	15	0.3613	0.9215	0.2196	34.1932	9.3302	8.688	6.8325	21.4364	2.3132	0.2032	0	0	2.2147	6.0806	1.1667	2.0475	5.4971	3.406	3.00692e-10	2.59644e-05	0.945177	0.000235015	7.39746e-06	0.982902	4.49393	3.60519	-0.323656	3.20803	3.36477
wounding	CML	ONT.14974	22	17	11	42	45	179	35	106	36	33	23	32	36	91	43	41	32	20	3.9747	3.9162	2.4151	10.3318	10.7657	34.5587	7.9713	16.0018	8.3275	6.707	5.0456	7.618	7.2481	16.7677	8.3614	8.3949	6.5151	4.5413	0.000172839	0.00164315	0.85543	0.201281	0.944432	0.63319	2.33932	1.69509	-0.464783	0.692673	0.0561449
wounding	CML	ONT.2042	0	0	0	11	5	13	2	19	1	1	0	0	3	0	7	2	3	4	0	0	0	2.7059	1.1962	2.5099	0.4555	2.8682	0.2313	0.2032	0	0	0.604	0	1.3612	0.4095	0.6108	0.9083	0.000309575	--	0.949342	--	--	--	3.9837	--	-0.289369	--	--
wounding	CML	ONT.2045	0	2	0	10	5	6	0	10	2	10	3	3	201	423	331	99	134	92	0	0.4607	0	2.4599	1.1962	1.1584	0	1.5096	0.4626	2.0324	0.6581	0.7142	40.4687	77.9423	64.3632	20.2707	27.2819	20.89	0.0231302	--	0.906217	1.77201e-32	2.0966e-20	0.000423176	2.50569	--	-0.397458	5.24314	3.94533
wounding	CML	ONT.2047	0	2	0	12	1	2	3	18	2	3	1	0	9	54	9	8	9	4	0	0.4607	0	2.9519	0.2392	0.3861	0.6833	2.7173	0.4626	0.6097	0.2194	0	1.812	9.9501	1.7501	1.638	1.8324	0.9083	--	--	--	0.000947182	--	0.402243	--	--	--	2.78314	--
wounding	CML	ONT.2050	4	23	1	481	381	221	25	405	26	0	0	0	9	49	24	7	10	4	0.7227	5.2984	0.2196	118.323	91.1494	42.6675	5.6938	61.1389	6.0143	0	0	0	1.812	9.0288	4.6668	1.4333	2.036	0.9083	4.9835e-05	0.00811066	0.510641	4.77411e-07	--	0.159028	4.02175	2.73041	-0.834216	4.19959	--
wounding	CML	ONT.2052	0	7	0	111	107	66	9	127	7	1	0	0	21	53	46	6	6	3	0	1.6126	0	27.3053	25.5984	12.7423	2.0498	19.172	1.6192	0.2032	0	0	4.2281	9.7658	8.9447	1.2285	1.2216	0.6812	0.006941	0.260432	0.660222	1.35756e-09	--	0.000109635	3.2101	1.61932	-0.692803	4.49855	--
wounding	CML	ONT.5238	30	22	10	7	26	16	7	9	12	15	8	13	3	6	7	3	4	3	5.4201	5.0681	2.1956	1.722	6.2202	3.089	1.5943	1.3586	2.7758	3.0486	1.755	3.0948	0.604	1.1056	1.3612	0.6143	0.8144	0.6812	0.865988	0.275971	0.861005	0.119687	0.0443101	--	-0.164859	-0.921617	-0.47301	-1.17634	-1.48473
wounding	CML	ONT.6673	7	2	3	1	7	22	9	25	8	1	0	2	1	3	2	7	8	7	1.2647	0.4607	0.6587	0.246	1.6747	4.2474	2.0498	3.774	1.8506	0.2032	0	0.4761	0.2013	0.5528	0.3889	1.4333	1.6288	1.5895	0.293579	0.0780617	0.976767	--	0.0342267	0.328878	1.19048	1.57319	0.160942	--	1.8378
wounding	CML	The01G000330	56	75	40	428	551	772	551	1345	664	46	89	80	101	214	140	140	244	232	10.1175	17.2775	8.7824	105.285	131.82	149.047	125.491	203.042	153.596	9.3491	19.5242	19.045	20.335	39.4318	27.2231	28.6656	49.6776	52.6791	5.23548e-22	4.13626e-25	0.771815	0.0773161	5.73619e-05	0.449095	3.36723	3.75167	0.378806	0.801308	1.41685
wounding	CML	The02G004420	1	3	1	161	72	123	29	246	14	2	0	0	0	2	7	1	1	7	0.1807	0.6911	0.2196	39.6051	17.2251	23.7471	6.6048	37.1362	3.2385	0.4065	0	0	0	0.3685	1.3612	0.2048	0.2036	1.5895	1.8567e-18	1.18139e-06	0.931966	--	--	--	5.60632	4.27558	-0.356348	--	--
wounding	CML	The02G004470	2	8	0	673	694	903	286	998	198	89	83	37	921	1652	881	821	832	834	0.3613	1.8429	0	165.554	166.031	174.338	65.1369	150.658	45.8013	18.0885	18.208	8.8083	185.431	304.399	171.311	168.103	169.392	189.372	7.21708e-55	7.55994e-19	0.566722	3.31724e-23	4.73396e-35	0.838428	7.47906	6.0675	-0.655218	3.63955	3.42159
wounding	CML	The02G004530	1	4	0	103	78	104	5	99	7	19	13	29	408	721	556	232	223	244	0.1807	0.9215	0	25.3374	18.6605	20.0788	1.1388	14.9451	1.6192	3.8616	2.8518	6.9038	82.1454	132.852	108.115	47.503	45.402	55.4039	3.12352e-18	0.00719024	0.475409	6.23047e-42	2.40982e-32	0.000534054	5.37197	2.88506	-0.87477	4.40151	3.37704
wounding	CML	The02G004710	1	5	0	256	331	805	111	597	118	1	2	1	8	28	13	8	13	10	0.1807	1.1518	0	62.9745	79.1875	155.418	25.2804	90.1233	27.2957	0.2032	0.4387	0.2381	1.6107	5.1593	2.5279	1.638	2.6468	2.2707	6.08229e-29	1.97872e-15	0.656321	0.00167373	0.00852244	0.926347	7.07763	5.77681	-0.659682	2.52884	2.06777
wounding	CML	The03G006830	37	28	18	152	52	64	29	86	11	16	5	14	7	41	18	7	17	24	6.6848	6.4503	3.9521	37.3911	12.4403	12.3562	6.6048	12.9826	2.5445	3.2519	1.0969	3.3329	1.4094	7.5547	3.5001	1.4333	3.4611	5.4496	0.00117853	0.639253	0.500935	0.498824	0.667542	0.983085	1.75442	0.478254	-0.818236	0.603782	0.400325
wounding	CML	The03G015090	30	15	20	122	93	144	127	194	47	34	27	44	91	129	138	84	76	60	5.4201	3.4555	4.3912	30.0113	22.2491	27.8014	28.9244	29.2863	10.872	6.9102	5.9231	10.4748	18.3216	23.7696	26.8342	17.1994	15.4733	13.6239	1.0265e-12	4.837e-06	0.992907	3.9531e-06	0.00380135	0.444997	2.54272	2.37172	-0.0635448	1.508	1.0061
wounding	CML	The10G018380	6	7	0	76	14	14	5	38	1	1	0	2	2	4	1	0	6	13	1.084	1.6126	0	18.6956	3.3493	2.7029	1.1388	5.7365	0.2313	0.2032	0	0.4761	0.4027	0.737	0.1945	0	1.2216	2.9518	0.00348669	0.472882	0.714066	--	--	--	2.64238	1.0662	-0.617644	--	--
wounding	CML	The10G022070	6	7	0	109	92	246	27	165	37	47	54	22	896	1012	753	415	392	244	1.084	1.6126	0	26.8134	22.0098	47.4941	6.1493	24.9085	8.5588	9.5524	11.8461	5.2374	180.398	186.472	146.421	84.973	79.8098	55.4039	9.68453e-16	2.01334e-05	0.49925	3.69755e-35	3.49241e-19	0.000196547	4.79404	3.38176	-0.796926	4.05334	2.91008
wounding	CML	The16G003530	1840	2144	957	13966	12620	17056	6596	11465	5433	4877	3964	4380	16471	23338	14987	10710	8507	8567	332.433	493.905	210.118	3435.55	3019.17	3292.93	1502.25	1730.76	1256.76	991.21	869.594	1042.72	3316.22	4300.28	2914.23	2192.92	1732	1945.27	5.37431e-22	9.32472e-09	0.00307163	7.89564e-16	5.50066e-11	0.0121245	3.18514	2.18554	-0.922025	1.81525	1.04109
wounding	CML	The18G005270	393	341	138	458	373	467	410	1120	623	363	349	241	249	311	345	410	472	401	71.0034	78.5549	30.2991	112.665	89.2355	90.1616	93.3781	169.076	144.112	73.7768	76.5611	57.3731	50.1329	57.3051	67.0855	83.9492	96.0976	91.0531	0.110723	0.0109782	0.478804	0.423711	0.184364	0.0206003	0.704766	1.26556	0.539756	-0.289228	0.392762
wounding	CML	The21G007280	2	0	1	4	11	89	23	58	9	0	0	1	10	24	12	1	8	2	0.3613	0	0.2196	0.984	2.6316	17.1828	5.2383	8.7557	2.0819	0	0	0.2381	2.0134	4.4223	2.3334	0.2048	1.6288	0.4541	--	1.44743e-05	0.978567	0.000113543	--	0.269872	--	3.7805	-0.144694	3.27033	--
wounding	CML	The23G000140	64	86	45	551	599	1030	292	863	285	31	26	26	91	193	89	55	54	44	11.5629	19.8115	9.8801	135.543	143.303	198.858	66.5034	130.279	65.9261	6.3005	5.7037	6.1896	18.3216	35.5623	17.3061	11.2615	10.9942	9.9909	1.14345e-21	1.02073e-09	0.513318	6.01497e-06	0.0358227	0.0569572	3.47892	2.68371	-0.630068	1.85119	0.820786
ABA signal transduction	ABF	The05G009140	96	87	61	180	189	277	181	465	248	62	29	85	183	231	231	204	200	180	17.3443	20.0419	13.3931	44.2789	45.2158	53.4792	41.223	70.1966	57.3673	12.601	6.3618	20.2353	36.8446	42.5642	44.9181	41.7699	40.7193	40.8717	1.07784e-06	8.4276e-08	0.856291	5.80261e-06	1.73783e-07	0.992064	1.50239	1.82865	0.312036	1.61686	1.65903
ABA signal transduction	ABF	The06G010930	14	2	4	38	54	39	3	37	17	8	14	7	47	92	32	33	24	33	2.5294	0.4607	0.8782	9.3478	12.9188	7.5296	0.6833	5.5855	3.9324	1.6259	3.0712	1.6664	9.4628	16.952	6.2224	6.7569	4.8863	7.4931	4.3608e-06	0.266492	0.438919	0.000153941	0.00611782	0.575749	2.70874	1.25209	-0.880069	2.10052	1.43967
ABA signal transduction	ABF	The10G006490	31	19	15	43	42	74	43	62	30	18	16	21	31	63	40	39	36	44	5.6008	4.377	3.2934	10.5777	10.048	14.2869	9.7933	9.3595	6.9396	3.6584	3.51	4.9993	6.2414	11.6084	7.778	7.9854	7.3295	9.9909	0.00266882	0.033807	0.945177	0.0406301	0.017788	0.996523	1.38362	1.07213	-0.248895	1.0053	1.02985
ABA signal transduction	ABF	The12G015590	18	13	9	65	47	53	9	63	28	9	10	9	21	30	22	14	24	22	3.2521	2.9948	1.976	15.9896	11.2441	10.2325	2.0498	9.5105	6.477	1.8292	2.1937	2.1426	4.2281	5.5278	4.2779	2.8666	4.8863	4.9954	1.27928e-06	0.157363	0.651436	0.0676388	0.124434	0.990231	2.11064	1.15588	-0.641857	1.06911	0.957678
ABA signal transduction	ABF	The07G012840	519	357	148	292	192	479	89	381	229	525	255	466	146	378	163	106	107	70	93.7679	82.2408	32.4947	71.8303	45.9335	92.4784	20.2699	57.5159	52.9722	106.702	55.9401	110.937	29.3952	69.6505	31.6955	21.7039	21.7848	15.8946	0.930229	0.558698	0.835348	0.0227736	5.98139e-14	0.0759989	0.0687799	-0.488128	-0.442302	-1.00399	-2.07333
ABA signal transduction	ABF	The22G009500	132	92	98	32	43	56	35	59	40	99	96	106	42	66	49	69	72	45	23.8485	21.1937	21.5168	7.8718	10.2872	10.8117	7.9713	8.9067	9.2528	20.1209	21.0598	25.2347	8.4561	12.1612	9.5281	14.128	14.659	10.2179	0.000849201	0.0002115	0.995617	0.000338076	0.0291283	0.763202	-1.13967	-1.18023	-0.0267406	-1.11931	-0.697004
ABA signal transduction	PYL	The11G013810	501	421	166	208	337	287	149	584	537	242	266	348	72	70	57	108	125	111	90.5158	96.9842	36.4468	51.1668	80.6229	55.4098	33.935	88.1608	124.219	49.1845	58.3532	82.8459	14.4962	12.8982	11.0837	22.1135	25.4496	25.2042	0.706577	0.78868	0.876728	2.43443e-16	3.0394e-08	0.014769	-0.224137	0.265856	0.389892	-2.24803	-1.30626
ABA signal transduction	PYL	The13G014680	157	154	184	278	284	333	168	506	430	161	135	137	311	327	264	305	260	279	28.3652	35.4764	40.3988	68.3864	67.9433	64.2908	38.2623	76.3859	99.4675	32.7219	29.6153	32.6146	62.6157	60.2532	51.335	62.45	52.9351	63.3511	0.000736075	0.0233709	0.961822	0.000832238	7.65234e-06	0.981552	0.948252	1.12454	0.180746	0.842868	0.928164
ABA signal transduction	PYL	The15G012950	5	2	4	23	8	9	3	39	11	22	11	56	83	243	85	92	75	142	0.9034	0.4607	0.8782	5.6579	1.9139	1.7376	0.6833	5.8875	2.5445	4.4713	2.4131	13.3315	16.711	44.7753	16.5283	18.8374	15.2697	32.2432	0.0377792	--	0.992907	0.00216657	0.000718882	0.96752	1.76696	--	0.0641707	1.80202	1.64542
ABA signal transduction	PP2C	ONT.12779	30	17	2	4	6	19	0	42	37	36	29	24	5	6	5	6	11	3	5.4201	3.9162	0.4391	0.984	1.4354	3.6682	0	6.3403	8.5588	7.3167	6.3618	5.7135	1.0067	1.1056	0.9723	1.2285	2.2396	0.6812	0.678094	0.747835	0.865326	8.34126e-06	0.000411166	0.947605	-0.489453	0.54562	0.446815	-2.41653	-1.91866
ABA signal transduction	PP2C	The03G019340	37	39	51	40	59	62	98	143	108	28	43	44	176	169	212	257	217	189	6.6848	8.9843	11.1975	9.8398	14.115	11.9701	22.3196	21.5873	24.9825	5.6908	9.433	10.4748	35.4353	31.1401	41.2235	52.6218	44.1804	42.9153	0.397656	9.54443e-05	0.0772319	6.97762e-11	5.54207e-19	0.440272	0.430082	1.45857	0.930561	1.99544	2.41613
ABA signal transduction	PP2C	The13G014760	67	46	21	23	19	103	20	135	146	84	101	56	10	20	27	24	40	33	12.1049	10.5968	4.6107	5.6579	4.5455	19.8858	4.555	20.3796	33.7727	17.0723	22.1567	13.3315	2.0134	3.6852	5.2502	4.9141	8.1439	7.4931	0.81655	0.209183	0.822263	7.47266e-07	0.00119081	0.379306	0.228839	1.1135	0.525382	-2.17424	-1.27081
ABA signal transduction	PP2C	The19G009760	58	40	5	320	238	427	172	602	317	25	10	17	38	100	18	49	52	60	10.4789	9.2147	1.0978	78.7181	56.9384	82.439	39.1733	90.8781	73.3284	5.081	2.1937	4.0471	7.6508	18.4261	3.5001	10.033	10.587	13.6239	1.78057e-08	3.34325e-06	0.9982	0.0729008	0.000208826	0.972568	3.20602	3.08405	0.00763262	1.22603	1.52297
ABA signal transduction	PP2C	The24G006800	689	502	217	2008	1886	2963	1382	4041	2121	541	452	440	1171	2251	857	1010	881	1109	124.482	115.644	47.6443	493.956	451.201	572.053	314.753	610.031	490.629	109.954	99.1566	104.748	235.765	414.771	166.644	206.802	179.369	251.815	5.09067e-10	2.1662e-07	0.997557	0.000398307	5.73504e-08	0.867955	2.37116	2.33507	0.0088201	1.31389	1.03393
ABA signal transduction	SnRK2	The10G014660	99	47	35	161	130	70	47	135	195	52	35	70	67	130	54	40	49	68	17.8864	10.8272	7.6846	39.6051	31.1008	13.5146	10.7043	20.3796	45.1074	10.5686	7.6781	16.6644	13.4896	23.9539	10.5003	8.1902	9.9762	15.4404	0.0240298	0.128715	0.997401	0.426682	0.999232	0.793059	1.14731	1.11854	0.0126462	0.451908	-0.00103146
ABA signal transduction	SnRK2	The18G004420	204	208	227	59	18	26	30	40	16	155	135	189	18	23	21	8	9	23	36.8567	47.9162	49.8399	14.5137	4.3063	5.0197	6.8325	6.0384	3.7011	31.5025	29.6153	44.9939	3.6241	4.238	4.0835	1.638	1.8324	5.2225	1.50249e-07	2.85386e-14	0.961254	1.78721e-23	2.8697e-21	0.923807	-2.41087	-2.78329	-0.236201	-3.05012	-3.37888
ABA signal transduction	SnRK2	The18G012980	202	165	128	129	95	104	89	147	88	255	172	251	74	154	100	93	66	108	36.4954	38.0104	28.1035	31.7332	22.7275	20.0788	20.2699	22.1912	20.3561	51.8266	37.7321	59.7538	14.8989	28.3761	19.4451	19.0421	13.4374	24.523	0.198596	0.104253	0.978567	0.000169237	1.08666e-06	0.985427	-0.445604	-0.551105	-0.0897904	-1.21636	-1.3128
Ethylene signal transduction	ETR	ONT.19229	28	22	12	18	18	109	46	135	65	13	4	18	11	8	10	2	8	2	5.0588	5.0681	2.6347	4.4279	4.3063	21.0441	10.4766	20.3796	15.0358	2.6421	0.8775	4.2851	2.2147	1.4741	1.9445	0.4095	1.6288	0.4541	0.141133	7.99063e-05	0.914536	0.68932	0.173767	0.742037	1.2047	1.89608	0.389567	-0.38396	-1.16962
Ethylene signal transduction	ETR	The03G005740	92	71	35	216	159	223	87	294	94	148	32	117	364	350	279	131	64	111	16.6217	16.356	7.6846	53.1347	38.0387	43.0536	19.8144	44.3823	21.7441	30.0798	7.0199	27.8533	73.2866	64.4912	54.2517	26.8228	13.0302	25.2042	3.40235e-06	0.0408147	0.788118	0.00120826	0.949841	4.37136e-05	1.70296	1.16116	-0.428255	1.48555	0.0552652
Ethylene signal transduction	ETR	The22G010650	199	162	103	141	94	458	285	622	401	232	202	241	123	211	176	86	116	88	35.9534	37.3193	22.6146	34.6852	22.4883	88.424	64.9092	93.8973	92.7592	47.1521	44.3133	57.3731	24.7644	38.879	34.2233	17.6089	23.6172	19.9817	0.340184	7.35904e-06	0.704996	0.0359772	1.34472e-07	0.267867	0.653515	1.50126	0.597707	-0.606622	-1.21095
Ethylene signal transduction	CTR1	The03G000500	18	18	26	21	17	45	25	62	32	5	10	6	48	26	41	24	25	10	3.2521	4.1466	5.7085	5.1659	4.067	8.688	5.6938	9.3595	7.4022	1.0162	2.1937	1.4284	9.6642	4.7908	7.9725	4.9141	5.0899	2.2707	0.500994	0.141393	0.934416	0.000282356	0.0628911	0.556538	0.481465	0.879746	0.30999	2.02168	1.23554
Ethylene signal transduction	CTR1	The09G000490	137	109	109	156	142	209	139	220	135	118	90	119	230	230	306	189	209	146	24.7518	25.1099	23.9319	38.3751	33.9717	40.3507	31.6575	33.2113	31.2282	23.9825	19.7436	28.3295	46.3075	42.38	59.5019	38.6985	42.5517	33.1515	0.0348267	0.0815306	0.975607	7.29108e-05	0.00746919	0.722401	0.631787	0.51921	-0.0953966	1.00418	0.700755
Ethylene signal transduction	CTR1	The17G002240	71	54	51	114	157	210	146	265	175	39	35	34	190	180	254	168	153	131	12.8276	12.4398	11.1975	28.0433	37.5602	40.5438	33.2517	40.0045	40.481	7.9264	7.6781	8.0941	38.254	33.1669	49.3905	34.3987	31.1503	29.7455	2.62342e-06	1.34431e-10	0.948938	1.77493e-15	5.82235e-14	0.78227	1.54662	1.75509	0.190669	2.25654	1.98205
Ethylene signal transduction	CTR1	The25G004030	360	269	165	448	572	453	251	535	465	262	200	272	403	492	491	405	382	378	65.0413	61.9685	36.2272	110.205	136.844	87.4587	57.1656	80.7638	107.564	53.2493	43.8746	64.7531	81.1387	90.6563	95.4753	82.9255	77.7739	85.8306	0.00151189	0.141969	0.915467	0.00114391	0.00115378	0.976335	1.02981	0.713436	-0.266199	0.703617	0.643512
Ethylene signal transduction	EIN3	The20G004880	1556	961	646	1838	1545	2347	569	2582	892	1559	544	1459	838	2453	920	572	467	543	281.123	221.382	141.835	452.137	369.621	453.125	129.591	389.78	206.337	316.854	119.339	347.334	168.72	451.991	178.895	117.119	95.0796	123.296	0.00260969	0.712248	0.643696	0.951838	0.000830326	0.0290144	1.00243	0.299003	-0.568316	0.0479414	-1.11396
Ethylene signal transduction	EBF1/2	The03G015580	175	97	57	527	213	577	168	713	235	136	48	147	102	260	114	110	128	220	31.6173	22.3455	12.5149	129.639	50.9575	111.399	38.2623	107.635	54.3601	27.6409	10.5299	34.9952	20.5363	47.9078	22.1674	22.523	26.0604	49.9543	7.50448e-06	0.00307465	0.925972	0.645895	0.401822	0.981552	2.0858	1.63463	-0.323487	0.312112	0.457773
ABA biosynthesis	ZEP	ONT.20306	5	4	5	5	1	2	1	2	1	57	57	51	30	25	19	32	26	38	0.9034	0.9215	1.0978	1.23	0.2392	0.3861	0.2278	0.3019	0.2313	11.5848	12.5043	12.1412	6.0401	4.6065	3.6946	6.5521	5.2935	8.6285	--	--	--	0.00126008	0.0527672	0.750398	--	--	--	-1.29524	-0.765323
ABA biosynthesis	ZEP	The02G023090	1035	1020	814	866	1006	1670	992	1700	1129	1202	1210	924	3258	2496	2717	2560	2223	1748	186.994	234.974	178.721	213.031	240.673	322.42	225.929	256.633	261.16	244.297	265.441	219.97	655.955	459.915	528.322	524.171	452.595	396.91	0.298524	0.138958	0.992907	2.08635e-05	3.97398e-05	0.878152	0.404643	0.445595	0.0450521	1.11707	0.918872
ABA biosynthesis	ZEP	The05G017100	304	272	149	78	29	49	20	45	21	213	116	300	125	103	213	98	92	95	54.9238	62.6596	32.7143	19.1875	6.9379	9.4602	4.555	6.7932	4.8577	43.2905	25.4473	71.4188	25.1671	18.9788	41.418	20.0659	18.7309	21.5712	5.89695e-06	6.25679e-14	0.522107	0.151748	0.000977444	0.687279	-1.99391	-2.93997	-0.723488	-0.671753	-1.09626
ABA biosynthesis	NCED	The08G020520	9	9	4	28	26	16	1	37	20	7	4	20	10	10	2	11	5	0	1.626	2.0733	0.8782	6.8878	6.2202	3.089	0.2278	5.5855	4.6264	1.4227	0.8775	4.7613	2.0134	1.8426	0.3889	2.2523	1.018	0	0.00787121	0.371965	0.961254	0.625666	0.524553	0.985427	1.68712	1.07504	-0.242553	-0.523722	-0.692406
ABA biosynthesis	NCED	The15G003070	179	218	142	3	12	24	6	39	30	626	832	547	29	35	28	34	41	24	32.34	50.2199	31.1774	0.738	2.8708	4.6336	1.3665	5.8875	6.9396	127.229	182.518	130.22	5.8388	6.4491	5.4446	6.9616	8.3475	5.4496	1.69146e-11	1.5931e-06	0.90138	1.76983e-50	1.01502e-50	0.92944	-3.48591	-2.6573	0.42153	-4.51451	-4.22026
ABA biosynthesis	NCED	The15G003170	20	10	5	11	13	3	3	10	10	16	8	19	7	3	3	9	6	13	3.6134	2.3037	1.0978	2.7059	3.1101	0.5792	0.6833	1.5096	2.3132	3.2519	1.755	4.5232	1.4094	0.5528	0.5834	1.8428	1.2216	2.9518	0.898611	0.734078	0.976767	0.0309984	0.524372	0.619101	-0.151022	-0.429788	-0.15951	-1.59482	-0.531187
ABA biosynthesis	ABA2	The01G012390	6	8	1	53	53	16	6	116	20	2	1	0	7	4	3	4	8	2	1.084	1.8429	0.2196	13.0377	12.6796	3.089	1.3665	17.5114	4.6264	0.4065	0.2194	0	1.4094	0.737	0.5834	0.819	1.6288	0.4541	7.73327e-05	0.013185	0.992907	--	--	--	2.83901	2.41167	-0.0726235	--	--
ABA biosynthesis	ABA2	The20G009070	556	506	406	168	221	204	118	308	281	670	632	635	474	377	413	515	503	364	100.453	116.565	89.1409	41.327	52.8714	39.3854	26.8747	46.4958	65.0009	136.172	138.644	151.17	95.4336	69.4663	80.3081	105.448	102.409	82.6517	2.90575e-06	0.0332262	0.970867	0.000649023	0.0212064	0.751532	-1.16639	-0.969118	0.149965	-0.803238	-0.505793
ABA biosynthesis	AAO3	ONT.11866	0	3	0	5	12	15	2	22	8	0	0	1	0	0	0	0	0	0	0	0.6911	0	1.23	2.8708	2.896	0.4555	3.3211	1.8506	0	0	0.2381	0	0	0	0	0	0	0.00966933	--	0.988872	--	--	--	2.65629	--	-0.101843	--	--
ABA biosynthesis	CYP707A	The05G009220	13	9	8	8	11	9	18	15	9	43	46	54	21	17	23	13	18	11	2.3487	2.0733	1.7565	1.968	2.6316	1.7376	4.0995	2.2644	2.0819	8.7394	10.0912	12.8554	4.2281	3.1324	4.4724	2.6618	3.6647	2.4977	0.969792	0.576194	0.929456	0.000795892	5.0826e-05	0.926347	0.0419706	0.53539	0.349134	-1.36697	-1.67134
ABA biosynthesis	AOG	The05G008780	72	49	78	240	227	112	125	228	150	159	41	76	139	219	130	185	175	211	13.0083	11.2879	17.1256	59.0386	54.3068	21.6233	28.4689	34.419	34.698	32.3154	8.9943	18.0928	27.9858	40.3531	25.2786	37.8795	35.6294	47.9107	0.000126002	4.99791e-05	0.945177	0.277974	0.0168163	0.656193	1.62478	1.34592	-0.247143	0.606962	1.00233
ABA biosynthesis	crtZ	The13G012840	247	254	228	1399	1444	3191	2307	3566	2384	1178	1385	828	5942	4804	4889	4604	4094	3232	44.6255	58.513	50.0594	344.146	345.458	616.072	525.423	538.325	551.466	239.419	303.832	197.116	1196.34	885.188	950.669	942.688	833.524	733.874	1.10353e-17	7.85788e-58	0.864602	1.23541e-11	2.39737e-12	0.840649	3.05984	3.49887	0.345986	1.93821	1.72893
ABA biosynthesis	LUT5	ONT.690	38	41	32	12	15	29	20	21	13	47	60	42	26	16	19	25	21	17	6.8655	9.445	7.0259	2.9519	3.5886	5.5989	4.555	3.1702	3.0072	9.5524	13.1624	9.9986	5.2348	2.9482	3.6946	5.1189	4.2755	3.8601	0.137443	0.0975392	0.993098	0.00153255	0.00373011	0.972232	-0.841139	-0.933768	-0.0549444	-1.41133	-1.20022
ABA biosynthesis	DWARF27	The08G015650	332	249	515	947	1447	1822	1971	2533	2382	319	420	216	2658	2151	2746	3045	2609	2000	59.9825	57.3612	113.073	232.956	346.176	351.765	448.898	382.383	551.004	64.8341	92.1366	51.4216	535.153	396.345	533.962	623.477	531.183	454.13	3.51269e-07	1.05713e-11	0.452399	1.58855e-18	3.36556e-26	0.902273	1.97842	2.62539	0.604005	2.67199	2.86054
Ethylene biosynthesis	MGL	The08G015800	148	134	61	281	147	344	75	285	213	155	79	84	84	205	58	51	45	71	26.7392	30.8691	13.3931	69.1243	35.1679	66.4146	17.0814	43.0237	49.2711	31.5025	17.3305	19.9973	16.9123	37.7734	11.2781	10.4425	9.1618	16.1216	0.00629044	0.302715	0.87055	0.934219	0.0210482	0.448907	1.25984	0.723291	-0.399216	-0.066895	-0.886583
Ethylene biosynthesis	TAT	The09G007220	158	69	33	209	186	69	41	165	136	105	40	94	225	166	174	157	186	155	28.5459	15.8953	7.2454	51.4128	44.4981	13.3215	9.3378	24.9085	31.4595	21.3404	8.7749	22.3779	45.3008	30.5873	33.8344	32.1464	37.869	35.1951	0.127068	0.643087	0.908788	0.0102037	0.00252363	0.996523	1	0.459208	-0.383122	1.02681	1.02002
Ethylene biosynthesis	DEP1	The10G009650	26	18	13	6	7	6	9	13	6	10	19	15	7	15	10	11	12	14	4.6974	4.1466	2.8543	1.476	1.6747	1.1584	2.0498	1.9625	1.3879	2.0324	4.1681	3.5709	1.4094	2.7639	1.9445	2.2523	2.4432	3.1789	0.046987	0.239005	0.954774	0.426224	0.783491	0.936305	-1.32912	-0.890611	0.274888	-0.61522	-0.249379
Ethylene biosynthesis	speD	The03G011170	111	45	19	617	764	937	262	881	417	98	37	81	898	1094	909	691	614	606	20.0544	10.3665	4.1716	151.778	182.777	180.903	59.6709	132.996	96.4603	19.9177	8.1168	19.2831	180.8	201.581	176.756	141.485	125.008	137.601	9.75979e-17	8.8795e-08	0.474304	8.70066e-32	1.35868e-31	0.224764	3.76511	2.98096	-0.617406	3.45348	3.0495
Ethylene biosynthesis	speD	The23G007700	736	647	473	2274	2775	2458	1936	3437	2961	698	676	666	3348	2911	3621	3773	3530	3364	132.973	149.047	103.851	559.391	663.883	474.555	440.927	518.851	684.938	141.863	148.296	158.55	674.076	536.383	704.106	772.538	718.696	763.847	7.66791e-21	4.19141e-14	0.978567	6.72201e-27	1.06106e-59	0.598164	2.12809	2.1931	0.0850215	2.04297	2.34085
Ethylene biosynthesis	mtnD	The03G007310	517	528	560	850	1149	1184	829	2298	2055	1179	1415	1069	1793	1666	1867	2151	2401	2102	93.4065	121.633	122.953	209.095	274.884	228.59	188.806	346.907	475.362	239.622	310.413	254.489	360.997	306.978	363.039	440.426	488.835	477.291	6.50493e-05	0.000108777	0.663529	0.300228	0.000146968	0.081263	1.07852	1.65203	0.520772	0.317005	0.814302
Ethylene biosynthesis	metE	ONT.15981	3	0	0	0	3	7	3	3	3	93	62	80	47	57	54	21	32	31	0.542	0	0	0	0.7177	1.3515	0.6833	0.4529	0.694	18.9015	13.6011	19.045	9.4628	10.5029	10.5003	4.2998	6.5151	7.039	--	--	--	0.0255066	2.87463e-05	0.395336	--	--	--	-0.751566	-1.42632
Ethylene biosynthesis	AHCY	The21G000680	218	141	315	517	336	505	528	424	225	198	59	131	252	331	349	189	202	255	39.3861	32.4816	69.161	127.179	80.3837	97.4981	120.253	64.0072	52.0469	40.2419	12.943	31.1862	50.7369	60.9903	67.8633	38.6985	41.1265	57.9016	0.0082613	0.18058	0.967807	0.011117	0.0883363	0.68669	1.08939	0.837975	-0.173661	1.03387	0.71348
Ethylene biosynthesis	DNMT1	The06G003900	35	24	58	12	17	14	39	23	6	31	17	23	32	22	43	34	27	19	6.3235	5.5288	12.7344	2.9519	4.067	2.7029	8.8823	3.4721	1.3879	6.3005	3.7293	5.4754	6.4428	4.0537	8.3614	6.9616	5.4971	4.3142	0.0318375	0.57038	0.925561	0.735226	0.851391	0.988777	-1.2617	-0.618711	0.366337	0.238124	0.145776
Ethylene biosynthesis	DNMT3A	The21G009600	430	387	380	110	143	192	188	286	298	344	434	392	265	269	325	370	390	314	77.6882	89.1518	83.4324	27.0594	34.2109	37.0686	42.8173	43.1747	68.9333	69.9152	95.2078	93.3206	53.3542	49.5661	63.1965	75.7591	79.4026	71.2984	5.23043e-06	0.19614	0.424826	0.0139244	0.657306	0.171629	-1.2937	-0.537838	0.660587	-0.653679	-0.153032
Ethylene biosynthesis	DNMT3A	The22G007950	44	45	44	12	16	17	22	25	30	32	42	31	11	11	7	15	27	22	7.9495	10.3665	9.6606	2.9519	3.8278	3.2821	5.0105	3.774	6.9396	6.5037	9.2137	7.3799	2.2147	2.0269	1.3612	3.0713	5.4971	4.9954	0.00236731	0.25704	0.72317	0.000131136	0.187032	0.214278	-1.39656	-0.67046	0.553475	-1.90816	-0.690229
Ethylene biosynthesis	DNMT3A	The22G008240	6	6	6	1	1	2	0	17	37	41	41	40	1	6	7	11	20	23	1.084	1.3822	1.3174	0.246	0.2392	0.3861	0	2.5663	8.5588	8.3329	8.9943	9.5225	0.2013	1.1056	1.3612	2.2523	4.0719	5.2225	0.134121	0.348318	--	1.25075e-08	0.0147762	0.0585729	-1.6283	1.24185	--	-3.01109	-1.11028
Ethylene biosynthesis	DNMT3A	The22G008380	59	55	74	22	24	17	21	40	31	80	92	70	74	75	70	107	95	92	10.6595	12.6701	16.2474	5.4119	5.7417	3.2821	4.7828	6.0384	7.1709	16.2593	20.1823	16.6644	14.8989	13.8196	13.6115	21.9087	19.3417	20.89	0.00114469	0.0459213	0.89311	0.391565	0.550624	0.252406	-1.414	-0.960542	0.362687	-0.347095	0.243813
Ethylene biosynthesis	DNMT3A	The22G008460	2982	2466	1864	1353	1174	1217	747	2362	855	1471	895	1663	704	722	623	683	1172	962	538.759	568.083	409.258	332.83	280.864	234.961	170.13	356.568	197.778	298.969	196.339	395.899	141.741	133.036	121.143	139.847	238.615	218.436	0.000611681	0.0377011	0.982008	1.8933e-05	0.129939	0.172731	-0.816974	-0.897152	-0.0868315	-1.13599	-0.501353
Ethylene biosynthesis	DNMT3B	ONT.5470	5	4	2	1	2	1	0	2	1	6	4	8	36	61	47	28	16	50	0.9034	0.9215	0.4391	0.246	0.4785	0.1931	0	0.3019	0.2313	1.2195	0.8775	1.9045	7.2481	11.2399	9.1392	5.7331	3.2575	11.3533	--	--	--	4.00005e-07	0.000470466	0.89272	--	--	--	2.54957	2.04549
Ethylene biosynthesis	DNMT3B	The23G014850	145	113	72	227	247	629	210	602	325	5	7	6	4	6	4	4	6	4	26.1972	26.0314	15.8082	55.8407	59.0916	121.438	47.8278	90.8781	75.1789	1.0162	1.5356	1.4284	0.8053	1.1056	0.7778	0.819	1.2216	0.9083	7.73327e-05	6.11387e-06	0.994554	0.660508	0.798961	--	1.79619	1.74013	-0.0471119	-0.469328	-0.302787
Ethylene biosynthesis	metK	The06G013080	149	79	87	341	266	543	211	268	130	202	85	185	246	426	333	202	184	183	26.9199	18.1989	19.1016	83.884	63.6371	104.835	48.0556	40.4574	30.0716	41.0548	18.6467	44.0416	49.5288	78.495	64.7521	41.3604	37.4618	41.5529	7.10282e-09	0.00762091	0.246268	0.0216122	0.5514	0.139267	1.97188	1.00621	-0.817643	0.864965	0.262564
Ethylene biosynthesis	metK	The0G010940	696	617	520	1607	1374	983	838	1276	1011	807	656	828	836	914	923	780	791	950	125.746	142.136	114.171	395.312	328.712	189.784	190.856	192.625	233.864	164.016	143.909	197.116	168.317	168.414	179.478	159.708	161.045	215.712	3.56014e-05	0.00115673	0.798113	0.948898	0.678903	0.957868	1.23022	0.826874	-0.357728	0.0195574	0.124564
Ethylene biosynthesis	metK	The17G003520	1822	1667	1084	7311	5648	9202	4115	5892	2945	2695	1912	2454	4933	6907	4928	2642	1917	2342	329.181	384.021	238.002	1798.46	1351.21	1776.59	937.197	889.458	681.237	547.736	419.441	584.206	993.194	1272.69	958.253	540.961	390.295	531.786	1.671e-17	5.07005e-07	0.137246	5.14381e-06	0.90397	4.87189e-05	2.36571	1.51525	-0.761516	1.03123	-0.0447521
Ethylene biosynthesis	metK	The18G000980	234	129	153	59	54	81	117	64	41	88	82	86	85	91	119	65	91	61	42.2768	29.7173	33.5925	14.5137	12.9188	15.6383	26.6469	9.6615	9.4841	17.8853	17.9886	20.4734	17.1136	16.7677	23.1396	13.309	18.5273	13.851	6.99476e-05	0.111803	0.972174	0.988024	0.55308	0.892921	-1.23855	-0.992408	0.165494	-0.00759266	-0.252058
Ethylene biosynthesis	ACS1/2/6	The08G018940	42	49	22	124	147	222	225	341	159	56	81	61	80	140	105	59	98	70	7.5881	11.2879	4.8303	30.5033	35.1679	42.8606	51.2441	51.4775	36.7798	11.3815	17.7692	14.5218	16.1069	25.7965	20.4173	12.0805	19.9525	15.8946	5.36917e-08	3.43275e-11	0.722917	0.286119	0.785982	0.852974	2.16969	2.60832	0.417849	0.465946	0.156872
Ethylene biosynthesis	ACO2	The07G004960	485	436	52	5488	4031	3260	1288	5318	1333	411	116	434	888	2154	748	449	857	1079	87.6251	100.44	11.4171	1350.02	964.365	629.394	293.344	802.807	308.349	83.5324	25.4473	103.319	178.787	396.897	145.449	91.9346	174.482	245.003	1.06505e-09	0.000321331	0.491541	0.000985207	0.105459	0.830896	3.60403	2.61474	-0.71814	1.66362	1.13512
[truncated: 19 more columns]
