# Supplementary material for: Full-length transcriptome reveals the pivotal role of ABA and ethylene in the cold stress response of Tetrastigma hemsleyanum
Source: Front Plant Sci. 2024 Jan 31;15:1285879. doi: 10.3389/fpls.2024.1285879 (PMC10864657; doi:10.3389/fpls.2024.1285879)
Supplement: Supplementary file 4 [file Table_3.xlsx]

## Sheet: Table S3
Table S3: Sequence of genes, primers and relative expression for qRT-PCR.
			q-RT results(Relative expression)																		Primer Sequences(5'to3')
Function	Annotation	ID	CK-2018-30			2h-2018			9h-2018-30			CK-2019-1			2h-2019			9h-2019			F	R	Sequence
ABA biosynthesis	ABA1	The02G023090	30.5665	41.0907	30.5025	60.1525	77.9326	61.7059	69.5766	65.3835	70.3862	67.9875	62.8577	74.5752	169.798	140.797	135.049	154.083	151.581	133.177	CCTGGGAACAGAGCGTCAA	GCAACTCGTATTCTTCTAGCGTTCT	TTTTTTTTTCGCTGGACAGCACAAGAGTGCCACACGGCCTCTTTGGGATCTCCAGAATTTAGTGCACCACAATTTCAGATTTTCTGAACCTCAAAAATTCATGGATTGGCTGAAAATTCATATAACCACAAACCCACTATTTCTTTCTCAACCTTTCTCTTCCATATATTTGTTCTCAGCACTTCTTCAGTTGGGAAAGTAGAGCAAAAGAAGAAACGGTCTTTTTCTCTTTTTCCTTTCATCATTCTCTTCACACAATAATGGCTTCAGCAGTGTTTTATAGTTCTGTACAGCCTTCAATTTTCTCAAGAACCCACATCCCAGTTCCAATTTCTAAGGACTCCTTTGAAGAATTTAGTCACTCTATCAACTGCAAGTACCACCTCAGAAGTAACCCAT…
ABA biosynthesis	NCED	The15G003070	37.4662	62.708	34.7905	5.08884	6.63753	7.62597	8.3817	12.9423	17.8849	183.202	152.643	174.517	11.5029	16.7645	11.5561	9.06757	14.0016	12.1607	CCACGGAATGTGAGGTAGTAAAG	CGCCATCAAAGAGGTGATAAGGA	ATGGACCCTTACTCTTCCTCCTTCCTCTCATCTACTACTACCACTTTCACTCTGATGCCTTCCATCACAGCAACACCAACAACAAAACCATCATCACTTCCCCATATTCCAAATTCCCTCAAAATCTCTGCTGTCAGGATCGAAGAAAAACAACCACAAAACTTGACTGCATCACCCTCATCAATATCCCAAGTTCAGAAACCTCCACCTTCATCTTCATCATCACCACCAACCCCGCAAGGAGCTGCTTCGCCTACCAGAAACATACGTCCCAAAAAAGGAGCTGCAGAACTGTCCCTGCAGTTCTCCATTTTTAACGCATTGGACGATGTCATCAACAATTTCATAGACCCTCCACACCGTTCCTCCGTAGACCCAAGGTACGTTCTCTCTTCGAAC…
ABA biosynthesis	crtZ	The13G012840	4.69322	6.29438	4.99532	64.9173	58.7786	63.4448	84.4823	73.9009	78.6428	20.4515	19.5761	20.8348	146.109	120.035	120.035	137.251	123.116	111.218	CTGACGGTTTGCGTCGTGAT	GCAGACTCCTCACTTAGATCCT	ATGGCGGTCGAAATCTCGGTCGCTACCATCTCCAGCTCCCTCCGTTGGGACCGCAACCCCTTTCTCGGCCCCAAACCCACACCCACTTCTCTCTTCATCCCCTCCATTCGGCGCCACGGAACCGTTTCCCACTGCCGGAAGAAAACCAGTCTGACGGTTTGCGTCGTGATGGGGGAAGAGAATCTGAGCACGGAGGAGGTGGTGGAGGATCTAAGTGAGGAGTCTGCGGCGAGTCATATCGCCGCCTTGAGGGTGGCGAAGAGGCTCGCCAGGAAGAGATCGGAGCGGTTAACTTATCTCGTTGCGGCTGTGATGTCGAGCTTTGGGATTACTTCCATGGCTGTCTTGGCAGTTTACTACCGGTTTTCATGGCAAATGGAGGGCGGGGAGGTTCCCTTG…
ABA biosynthesis	DWARF27	The08G015650	12.5302	14.2938	20.6382	68.4714	77.9177	72.8695	98.6248	92.2629	84.5011	14.4265	12.2729	15.8227	178.186	148.816	130.149	194.988	183.19	158.387	CTTCCAAGCTGTCCAGTTTCCAT	CCCATCATTGTACCTTGTCTTCTG	GAACTCTCCTCACCATCACACAATGTGAGTAGATTCTACAGTTCATCTTTTCTGCGAAGATTGATCTAAAATGTTGAAAAGGAACTGGGTCAAAAGAGGCCATTTACTGTATGGCCATAATTTGTTATATGGAAACAAACAAATTAAATCCCACCATTCTCGGCAATTTTAATGAAGCTGTAGTTCTAACTCTCTGAAGGAGTCATTTCTGGCCACTCTATTATAACAAAGAAATATACAGAACTCATCATTCATGGCGGTTTTAGGCTTCCAAGCTGTCCAGTTTCCATCCCTGGACTATCATTCCTTGCCAAGAAGGCGTAGCAGTTCTGGATATATTAATGTAGTTCGCTGTGGAATCGCAGAGCCATCAGGGGAGCCAGCTCCTTTTGGACAGAA…
ABA hormone signal transduction	PP2C	The24G006800	23.168	22.2733	16.8415	118.943	107.434	104.747	77.9202	131.976	102.127	32.4674	29.8728	33.5332	70.5524	83.7131	52.8671	56.3852	50.4645	61.003	GGCAAGCGACGGACTTTG	CCTATGCCAGCTCCAGTCT	GAGAGCGTACCGGACGATTTCTGGTATCTCTTCCTTCCTTTTTCTTTACCGGAGATATTGATTCAGGTTGTTTACAGCTTCCCGGGGTTTTTGTTGGAGCCTGAAGTCGACGTGCGAGGGTTTTGATTTGTTGATTCATCCGGAGAAGATTTTTAATGGCTGGGATTTGCTGCGGAGTTGTTGCGGAGAGTGAAACAAAGGCGGCGATTGAGCCCAGTTCTCGGCCGACGAGGCGACGTAGAGTGGGCGTACACCATCTGAAACTTGTTGCCGGTGTTTCCGTTCCGACGCCGGAGAAGAGCCGTAAACGCCAGAGGCTAGAGGTTTATGATAAAACAGCTTCAAAGGCGACGCGTGAGTGCGAGAACGCCTCAGAGAATCGTGAAGTGCAGAAAGAAG…
Ethylene biosynthesis	speD	The23G007700	36.9445	49.0885	28.8548	220.427	221.928	179.042	155.855	215.87	185.747	69.9033	53.4704	61.5582	334.051	294.217	256.689	330.996	322.754	351.483	GGGTCTCCGTTCCTTGTCTA	GGACTCGGAAAGGACATACGA	ATCTTCAAGAAAGCTTTCTATAAACGCTGATTTCGTAATTCCCATCACGTTTTCTTTCATCCTTTTAGGGTTCTTTTTTCATCTCTAGGGTTTGCTTCCAACCACCGCCGTTAGGGATTTTTAAAACAAAATATACAGACTGAATGAAATAATTCTGATGGAGGCGAAAAAGAAGTCCAGTAGTAGTAAGTCTATGTTCTACGAAGCTCCTCTTGGTTACAGCATTGAAGACATTCGACCAAACGGCGGAATCAAGAAGTTCAGAACTGCTGCTTACTCCAACATGGCTTTGCCTGTTTCTGCAATTGGATTTGAAGGCTATGAAAAGAGGCTTGAGATATCTTTCTTTGAGCCAGGAATCTTTGCTGACCCTGTAGGGTTGGGTCTCCGTTCCTTGTC…
Ethylene biosynthesis	mtnD	The03G007310	8.1711	14.6614	11.6631	37.3754	39.5949	28.328	42.342	50.0008	68.7771	61.0068	57.8519	62.8577	117.013	85.2676	86.0584	121.421	147.087	133.211	CGTTCGGGACAAGCAGGAT	CTAGGGTGAAGCGGTGGTA	GGAGTAGGATATCACGGCACTGCAGCTCTGACGGTCTGACCTGCCATTTATAGCACCGATTTCACCACTGTGGATGGTGGAAGTGGAAGAAGAGTGACTGAAGAAGACATGGCGATAGAGGCATGGTTCATGGAAGACAGCGAAGAAGATCAGAGGCTACCTCATCATCGCAACCCCAAACAGTTCGTTTCTTTGGACTATTTGTCAGGTTTTTCTCTCTCCTTTTCTCCTCTCTCTTCTCCTCACTTTCTCACTCTACATACTTTTATTTCAATTGGATTGCGGATTCTACAGATTTGGGAGTGTTATACTGGAAATTGAACCCTAAAGATCACGAGAACGACCAGGAATTGAAGGAGATCAGAGAATCCCGAGGCTACAACTATATGGATTTGCTGG…
Ethylene biosynthesis	cysK	The22G008460	62.4175	76.1482	48.8583	59.7361	48.0783	44.7541	31.9425	57.1741	38.4237	96.3851	72.7209	94.391	29.7307	33.4503	28.9861	48.5301	70.0651	74.9253	CTGGCAAAGACACCTCATTCCTAT	CAGATCTCAGGTCCAGTGGTT	AAAAGAATCAAAAGCCATAGAAAAGGAGAGAACAGAGTATTAGTAAGAAGTGATCTTACAGAAATGGCGGAGGAGAAGTGTTTCATTGCTAAAGATGTTACTGAATTAATTGGGAACACACCATTAGTATATCTGAACAATGTGGTAGATGGCTGTGTAGCTCGTGTCGCTGCAAAGCTTGAAATGATGGAGCCTTGCTCTAGTGTGAAGGACAGGATTGGGTACAGTATGATCAAAGATGCAGAAGAGAAGGGCCTCATTAAGCCAGGGGAGAGTGTCCTCATTGAGCCTACCAGTGGTAATACTGGCATAGGTTTGGCCTTTATGGCGGCAGCTAAGGGTTATAAGCTCATCATTACAATGCCTGCTTCTATGAGTCTTGAGAGAAGAATAATTCTC…
Ethylene biosynthesis	metK	The0G010940	43.8324	61.7019	33.2968	209.947	184.479	144.402	90.5459	129.537	118.377	117.588	104.008	110.969	110.192	136.311	99.5555	107.935	95.2744	123.977	GCAAGACCCAAGTGACTGTAGAA	CTCAGGGATGATAGGTTTGATGAC	ATGGACACTTTCCTTTTCACCTCTGAGTCTGTGAACGAGGGTCACCCAGACAAATTGTGTGATCAGATATCTGATGCAGTGCTTGATGCTTGCCTTGAACAAGATCCTGAAAGCAAAGTTGCCTGTGAAACTTGCACCAAGACCAACTTGGTCATGGTCTTTGGAGAAATCACCACCAAAGCCAATGTAGACTATGAGAAGATTGTGCGTGACACATGTCGTGCTGTTGGTTTTGTTTCCGAAGCTGTGGGCCTTGATGCTGACAACTGTAAAGTTCTGGTGAACATCGAACAGCAGAGCCCCGACATTGCCCAAGGTGTTCATGGCAACCTTACCAAGCGCCCTGAAGAGATTGGTGCTGGTGACCAAGGCCATATGTTTGGCTATGCTACTGATGAG…
Ethylene biosynthesis	metK	The17G003520	8.46786	11.1988	7.38867	57.0959	38.6418	47.245	28.0314	26.759	20.7536	17.4943	15.8784	17.7388	35.2387	47.8999	27.3886	23.0849	18.3614	20.7076	TCACGGTGGTGGTGCTTTC	CGTTGGCGACGATGCTCTT	GTACCCAGCCCATTTCCGGATTTTGACGGCGGTCACCTCTCTTCTTCTCCTTTAGATCTTCTTCGGTGATCATAAATTTTTAAGGTAGCTCTGGGATTTTCATCTCTGTGACCTTTAATTTTGTTTTATTTCGTGGATTGAATGTCTGTTTTCTTCACCGATTTATTGATTTTTATGCTAAAATTTGTAGATCTGAGTGTGTTGCTTAAACTTTGTTTGTTGATCTGCTGATTTTGGAAACGATTTTGGGTGCATGAATCTAGTGTAGGTGGTTACTAAGGTATCTGAATCCGTGATGGTAAGATTGAGGGTTTATGGACTAGTTTTTGCTCAGAAATGCTCTCTAGTGTTTCAGATCTGAATCTGATTACCTGTTTTTTACGGTCTTGAGTAAAATGG…
Ethylene biosynthesis	ACO2	The07G004960	37.8953	43.6298	42.143	417.987	390.916	348.27	125.709	158.039	115.674	66.6055	54.2263	88.0699	106.704	104.267	75.4513	112.256	157.301	163.583	GGAGCAGCGGTTCAAAGAG	GATGGCGGAGGAAGAAGGT	ATAACGAAATTAATTTACTCAAAGCTTCTTGCTTCAGAGAGAGGGAAGAGAGAAAGAGAGATAGAGAGACAGAGAGAGATGGAGGCCTTTCCAGTGATCAACATGGAGAAGCTGAATGGTGAGGAGAGAGCAGCCACCATGGAGAAGATCAGAGACGCCTGTGAGAACTGGGGTTTCTTTGAGTTGGTGAATCATGGGATCTCTTTAGAGAAAATGGACGCAGTGGAAAGATCGACAAAAGGACACTACAAGAAGTGTATGGAGCAGCGGTTCAAAGAGTTGGTGGCGGCCAAGGCTCTAGAAGGCGTCGAGACTGAAATCAAAGATATGGATTGGGAGAGCACCTTCTTCCTCCGCCATCTCCCTGCCTCTAACGTCGCTGATTACCCCGACCTCGAC…
Ethylene hormone signal transduction	EIN3	The20G004880	65.2221	58.1483	33.0695	165.514	126.582	97.7165	47.8636	87.4615	74.2274	98.3962	93.7539	105.244	83.5262	142.449	73.0427	67.2087	63.7352	83.7105	CCGAAGAGGAAGCAGATGTCT	GGGCATTGAGTGTATTCACAGGTA	TCAGAAGAGTCTCTCTTCTTCTCTTCTCTCTCTCTCTCTCTTTCTTTTCTATTTTCCTTCTCCCCAAGCAGAGCTGCCAGAGTCTGCAACGCAGAGCTTTAATGGCGGAAACCAAGACCTAATAGAGCTGATCTGTGTTATGCTGATGAAATTTAAGCCCAAGTTATATGAAGGTATTGATAAATTTAGTTCGGATGGCTGTGGAGTTATTTTTTGCAGGATAATTCTTTAGGGCATACATCTTATAGCTTGTCGCTGTTTGTTGGCCATCCTCAAGTGAAATTGCATCTGAAGATCAGAGTTTGATTCGAGACCTGAGCCGATTCAGACCTTGTTCAATTAAGATCTGGTGATTTCTTTGGGTTCTGCGTGGAATGGGTATTTTTGAAGAAATGGGTT…
MAPK signaling pathway - plant	MPK3	The19G006960	9.3446	19.3925	7.60656	137.248	100.019	81.7994	37.4609	66.1326	47.4202	60.9961	49.2059	56.1288	105.707	166.254	102.108	73.7217	81.6045	73.3881	CCACTGAATCTGATCTTGGGTTTG	GGGATGTTGAGGAAGTTGCATGA	TTTCCTTTCATCTTCTCCGAATAGACAGAGTCTTCTCTTTTTATATAAGTATAACAAAAACTTTGTGGCTTAATCAAACATCAGTAGAGAGAGAAATTGGGAGAGAGTAGAGAGAGAAATTGGGAGAGAGTAGAGAGAGAAAGTGGGAGAGAGCTGCTGCAAGTGAGTATTGAAATGGCTGACGGTATGAGGAACTCCGCCGGTGGTCAATTTGGTGATTTTCCGGCTGTTCCGACACATGGAGGGCTGTTTTTCCAACACAACATCTTCGGAAATCTATTTGAGATCACGGCGAAGTACCGGCCTCCTATCATGCCGATCGGTCGCGGCGCGTACGGGATCGTCTGCTCGGTGTTGAATTCGGAGAGGAATGAAATGGTTGCAATCAAGAAAATAGCG…
MAPK signaling pathway - plant	CAT1	The08G020500	3.46901	3.58306	5.88858	4.14448	3.49292	3.29751	4.01225	3.11944	3.32002	47.9901	42.2592	49.7907	22.5453	26.5585	10.6643	17.3613	16.0891	21.4225	GTAGGCTGTTGCTGGCAAGA	GCTACCTTAGTCTCTCACTATCTCT	AGCTGGTGAGTTTTGTCTTCTTGCGTTCATTCTAGAAAACCAAATCCCCCGGAAGAAGTGCTATAAATTTCAACGTTTTCGCGTTTAACAGTTTGTAGCGGGTAAAATCTCGAATATTAAACCCGAAAAGGATATGTTCAAATCGGATTCAACTATAAATTTGACGGCGTGAGTCCGAACTGCATCTGCCACACTCCCCTTCAGCTGTAAGCAGAGTGTTTCTCTCTCTTCTTATTATTCCAGGAGCTCTTTCTCTCTCGCCCGCATACCATGGATCCTTACAAGCATCGTCCCTCGAGTGCCTTTGACTCCCCATTCTTAACTACGAACAGTGGTTCTCCCGTTTGGAACCATAACTCAGCTCTTACTGTCGGATCAAGAGGTCCAATTCTTCTTGAG…
MAPK signaling pathway - plant	CAT1	The10G020820	5.22475	9.59326	4.62235	26.7598	46.4828	44.5921	34.2713	55.151	61.0688	38.9977	36.1394	33.2518	116.34	89.6074	63.9543	103.638	83.2079	75.877	GGCGTGAAAGGTGCGTCATT	CTCTTGCCTGTCTGGTGCAA	ATGGATCCGTACAAGTGCCGCCCTTCAAGTGCTTTCAATTCCCCTTTCTGGACCACCAATTCTGGTGCTCCAGTCTCGAACAATAACTCATCATTGACCGTTGGACAAAGAGGTCCAATTCTCTTGGAGGATTATCACCTGGTGGAGAAACTTGCCAATTTTGATCGGGAGCGGATCCCAGAACGTGTTGTGCATGCCAGGGGAGCCAGTGCCAAGGGTTTCTTTGAGGTTACCCATAATATTTCTAATCTTACATGTGCTGATTTCCTTCGAGCTCCTGGAGTCCAGACACCTGTCATTGTACGTTTCTCCACAGTTATCCATGAGCGTGCCAGCCCTGAAACCCTGAGGGATCCTCGAGGTTTTGCAGTGAAGTTTTACACCAGAGAGGGTAACTTT…
Calcium signal	CaM	ONT.15400	8.83926	11.7454	4.80304	402.827	349.061	236.761	260.872	299.003	376.717	21.2191	16.1547	20.0745	179.852	155.138	136.645	191.423	177.78	167.405	GTTCGTCGAGTACGATGAGTTTGA	CAGCCCAACTCATATAGCTCTTCA	ATGCCTTTCGTCTCCTACGTCCATTTTTTCATATAGCTCTCCAAAACGCGTCGTTTCGACCTGATTTAACGAAGCAGCCGCCATGTGTCCCACCGGCAGTTCCCTCCGTCAGGCGACTGCGGTGAGGTCCGAGTTTCGACCCGCATTCGAAGTCCTCGACGCCGACCAAGACGGCAAGATCAGCCGTGAAGATCTCCGCAGCTTCTGCGCCGGATTCCCGTGCGGCGTCTCCGGAGACGACGAGGTGATCGGGACGATGATTTCGGTGGCGGATACGAACAAGGATGGGTTCGTCGAGTACGATGAGTTTGAACGAGTGTTGGACGGCGGCGGCGGTGGTGGTGGCGGTGGCGGTGGGGTAATGGAGGAAGTGTTTAAGGTTATGGACAGGGACGGCGA…
Calcium signal	CaM	The01G014180	14.5441	23.621	15.6578	127.581	98.7215	111.067	50.172	66.8145	49.4813	35.5554	25.0313	27.1985	89.1901	126.734	74.4898	56.3089	55.5364	57.0959	CTGCCGAACTGCGTCATGT	CCTCCCGAATCATCTCATCAACT	ACCACTGTCGTTTAGGACCTAAAATATTTTTGTAAACTTTAAGGAATTTTCATATCTGAATGTGGATTGTCGTGATTGCCCTCGTATCTTTCGAAGGTTACGTTGCTGGTAAAGGGGACAAAGTGAAGGGTTTTATGGTCATCTGATAGTTTAAAAGAAACCAATAAAGCGTAAGAGTAGAGAATAGATGTGTAAGGGGTAGAATGGTAATATCGGGTGAATCGCGTTTGATAAATTGACTGCGTCCAGATGCAAGGGTTTCGGCTCATATAAAAAACACTTGGTTCTGTCTGAAGGGAGTACGATCTCAACCTCTCTCCTGAGGTGTTGTGTTTGGGTTCTTCGAAAAGTGAGTTTTCTTCTCCACTGAATCGAACATGGCCGATCAGCTCACCGACG…
Calcium signal	CML	ONT.10697	1.85592	3.4553	1.99364	117.14	86.3383	61.7601	28.2214	34.7508	27.9604	7.01644	6.72173	8.12408	167.979	143.206	108.282	58.7011	70.4649	52.7863	CTCGTCCTCGCAATTCTTCGT	CTCTGCAACTCCTCTGCTGAT	TCTTCTACAGTTAACTCAACTCAACTCAACTCAACTAGAGCCAATTTTCCTGATTTCTAACTCTCTCTCTCTCTCTCTCAATTCATCTTGTATCTGTCGGTGAAGGACGGTTCATTCAATTTCAATCCATAAGCAAACAACACGATGAGAAGCAAAGATGCGCCTCCCTCTCCCCCTCGTCCTCGCAATTCTTCGTCGCAAAAGTCTAAGTTTGGCTTGAGAAAACTATCATGGAGAAAGGGAGCGGCGGCGTCAAGCAGCCAGCTGGAACAGGTGTTCCGCTACTTCGACGAGAACGGGGACGGAAAAATATCAGCAGAGGAGTTGCAGAGTTGTGTAAGAGCAGTGGGTGGGGAGCTGTCAGCGGAGGAAGCAGAAGCAGCGGTGAGGTCGTCGGAC…
Calcium signal	CML	The16G003530	7.44102	13.8852	5.86455	129.962	110.554	79.2645	56.8345	62.0511	44.3878	28.4824	23.2947	25.0856	100.339	127.878	74.3109	64.8306	53.6463	50.5274	GGAGATGATGACCAAATCCAAGG	CGCCTCAGCACTGAATCAC	ATCTCCATTTCCATCTCCAACTTCCTTTCCGATTTCTGGATTCTACTCCATTTCAATGACAAGCAATACCATTTCTGAATCTACCAGGCCTAACAACATCTATCCTCAGGATCGGGATGAATTGCAGAAGGTCTTCGACCGCTTCGACGCCAACCGCGACGGCAAGATCTCTAGCTCCGAGCTCGCCGACGTGCTGAAGGCGCTCGGATCTGAATCCTCGCCGGAGGAGATAAGCCGCATCATGGAGGAGATCGACACCGATCGCGACGGCTACATTAACCTAGAGGAGTTCGCCCTCTTTTGCAAGTCCGGTGGCAACGTCGACGCCGGAGAACTGCTTGATGCGTTTCAGTTGTACGATAAGGATAAGAACGGCTTGATCTCGGCGACGGAGCTCCA…
SYQ MDH																					TGTTGCTACGACTGATGT	CCTGAGACTTGTAGATGGAA
