# Supplementary material for: Full-length transcriptome reveals the pivotal role of ABA and ethylene in the cold stress response of Tetrastigma hemsleyanum
Source: Front Plant Sci. 2024 Jan 31;15:1285879. doi: 10.3389/fpls.2024.1285879 (PMC10864657; doi:10.3389/fpls.2024.1285879)
Supplement: Supplementary file 5 [file Table_4.xlsx]

## Sheet: Table S4
Table S4: PCR efficiency calibration of primers
ID	Annotation		Primer Sequences(5'to3')			ID	Annotation		Primer Sequences(5'to3')
			F	R					F	R
The02G023090	ABA1	Gene 3	CCTGGGAACAGAGCGTCAA	GCAACTCGTATTCTTCTAGCGTTCT		The07G004960	ACO2	Gene 13	GGAGCAGCGGTTCAAAGAG	GATGGCGGAGGAAGAAGGT
The15G003070	NCED	Gene 4	CCACGGAATGTGAGGTAGTAAAG	CGCCATCAAAGAGGTGATAAGGA		The20G004880	EIN3	Gene 14	CCGAAGAGGAAGCAGATGTCT	GGGCATTGAGTGTATTCACAGGTA
The13G012840	crtZ	Gene 5	CTGACGGTTTGCGTCGTGAT	GCAGACTCCTCACTTAGATCCT		The19G006960	MPK3	Gene 19	CCACTGAATCTGATCTTGGGTTTG	GGGATGTTGAGGAAGTTGCATGA
The08G015650	DWARF27	Gene 6	CTTCCAAGCTGTCCAGTTTCCAT	CCCATCATTGTACCTTGTCTTCTG		The08G020500	CAT1	Gene 20	GTAGGCTGTTGCTGGCAAGA	GCTACCTTAGTCTCTCACTATCTCT
The24G006800	PP2C	Gene 7	GGCAAGCGACGGACTTTG	CCTATGCCAGCTCCAGTCT		The10G020820	CAT1	Gene 21	GGCGTGAAAGGTGCGTCATT	CTCTTGCCTGTCTGGTGCAA
The23G007700	speD	Gene 8	GGGTCTCCGTTCCTTGTCTA	GGACTCGGAAAGGACATACGA		ONT.15400	CaM	Gene 22	GTTCGTCGAGTACGATGAGTTTGA	CAGCCCAACTCATATAGCTCTTCA
The03G007310	mtnD	Gene 9	CGTTCGGGACAAGCAGGAT	CTAGGGTGAAGCGGTGGTA		The01G014180	CaM	Gene 23	CTGCCGAACTGCGTCATGT	CCTCCCGAATCATCTCATCAACT
The22G008460	cysK	Gene 10	CTGGCAAAGACACCTCATTCCTAT	CAGATCTCAGGTCCAGTGGTT		ONT.10697	CML	Gene 24	CTCGTCCTCGCAATTCTTCGT	CTCTGCAACTCCTCTGCTGAT
The0G010940	metK	Gene 11	GCAAGACCCAAGTGACTGTAGAA	CTCAGGGATGATAGGTTTGATGAC		The16G003530	CML	Gene 26	GGAGATGATGACCAAATCCAAGG	CGCCTCAGCACTGAATCAC
The17G003520	metK	Gene 12	TCACGGTGGTGGTGCTTTC	CGTTGGCGACGATGCTCTT		Reference	SYQ MDH		TGTTGCTACGACTGATGT	CCTGAGACTTGTAGATGGAA
